# Supplementary material for: Exosomal circZNF451 restrains anti-PD1 treatment in lung adenocarcinoma via polarizing macrophages by complexing with TRIM56 and FXR1
Source: J Exp Clin Cancer Res. 2022 Oct 8;41:295. doi: 10.1186/s13046-022-02505-z (PMC9547453; doi:10.1186/s13046-022-02505-z)
Supplement: Supplementary file 1 — Additional file 1. The mass spectromy data of the band at 70kDa of circZNF451 RNA pulldown in macrophages. [file 13046_2022_2505_MOESM1_ESM.xlsx]

## Sheet: Sheet1
Additional file 1：The mass spectromy data of the band at 70kDa of circZNF451 RNA pulldown in macrophages					The most detected RNA binding motifs for circZNF451 in catRAPID database		The predicted candidates for circZNF451 in circInteractome
Gene ID	Sum PEP Score	Coverage	MW [kDa]		PTBP1		CAPRIN1
HNRNPM	267.245	55.6575	77.464		FXR1		EIF4A3
FXR1	258.02	77.3525	69.678		FMR1		FMRP
EIF3L	256.237	59.2879	66.684		SRSF9		FXR1
MSN	251.008	67.591	67.778		SRSF3		FXR2
ANXA6	243.837	65.3789	75.826		SRP68		HUR
TKT	223.021	65.4896	67.835		CELF1		IGF2BP1
LMNA	201.462	57.3795	74.095		RPS5
DPYSL2	177.728	61.5385	62.255		NOVA1
HSPA9	161.35	47.7172	73.635		FXR2
XRCC6	158.241	56.486	69.799		EIF4G2
RPN1	154.518	53.0478	68.527		CNBP
WDR1	143.74	48.1848	66.152		AGGF1
LMNB1	138.17	58.5324	66.368		ADAR
SAMHD1	137.594	46.4856	72.155		A1CF
GMPS	128.288	52.8139	76.667
PDIA4	123.246	49.9225	72.887
EZR	122.192	48.8055	69.37
STXBP2	93.1379	46.0371	66.41
HADHA	92.1188	36.9594	82.947
HSPA1B; HSPA1A	90.5125	39.9376	70.009
HSPD1	90.0387	42.9319	61.016
TRIM56	88.6243	32.5452	81.257
FERMT3	88.2801	47.2264	75.905
KHSRP	87.8818	40.9283	73.07
CCT3	85.8479	47.5229	60.495
RDX	81.3233	26.7581	68.521
PGM2	78.523	38.7255	68.24
HSPA2	76.9582	20.3443	69.978
HNRNPK	70.6296	41.9006	50.944
DDX17	69.7589	35.5281	80.222
PABPC4	68.7428	31.9876	70.738
SRP68	67.6226	22.9665	70.686
EEF2	66.6607	27.3893	95.277
HSPA8	66.4645	37.4113	70.854
CAPN2	64.0404	39.5714	79.945
DDX3X	62.633	29.1541	73.198
LTA4H	60.9843	26.5139	69.241
ACTB	60.8199	37.0667	41.71
HSD17B4	60.6268	22.2826	79.636
PTPN6	59.9239	40	67.519
KARS	59.4976	35.8459	68.005
AIFM1	57.4473	35.5628	66.859
EIF3D	57.0066	32.8467	63.932
PSMD3	56.6363	35.5805	60.939
TRAP1	56.2472	27.983	80.06
ZYX	53.561	27.4476	61.238
TRIM25	50.2112	17.6396	70.928
PREP	38.8317	23.0986	80.648
CAP1	38.7045	30.3158	51.869
DPP3	38.5702	23.7449	82.538
SDHA	37.9163	25.1506	72.645
SYK	37.5174	29.4488	72.02
RPN2	37.2097	19.0174	69.241
CAPN1	37.1523	16.3866	81.838
PRKCD	36.7222	24.1124	77.455
ACADVL	36.5812	27.1756	70.345
SCFD1	28.5026	20.405	72.334
NARS	28.1316	19.8905	62.903
PRMT5	28.1023	18.5243	72.638
MAN2B1	24.1181	6.03363	113.672
PPM1G	23.1414	18.1319	59.235
CLTC	20.2145	4.71642	191.493
HNRNPU	19.9746	10.6667	90.528
GAA	19.2132	8.19328	105.257
CARD9	19.1343	13.6194	62.202
LCP2	18.7582	10.6942	60.151
RCSD1	18.6213	18.5096	44.477
LCP1	18.5159	12.5604	70.244
ABCF2	18.4252	9.4703	71.245
TARS	18.0732	12.0332	83.382
P4HA1	17.1337	12.5468	61.011
KLC1	16.9945	13.089	65.269
CORO1A	16.5977	16.0521	50.994
HNRNPR	16.4458	12.7962	70.899
PRKCSH	16.3682	13.6364	59.388
RANGAP1	15.9001	16.0136	63.502
UBQLN1	15.6198	8.31919	62.479
RPS6KA3	13.5377	9.18919	83.683
CLINT1	13.3262	9.28	68.216
ENO1	13.1089	11.7512	47.139
COBRA1; NELFB	12.8929	14.1379	65.655
RBM14; RBM14-RBM4	12.7023	7.7728	69.449
TOMM70A; TOMM70	12.675	13.4868	67.412
EIF2AK2	11.6207	11.0708	62.056
RBM39	11.2585	10.3774	59.343
THOP1	10.96	7.83745	78.789
CPT2	10.8598	14.5897	73.73
DLAT	10.6122	6.33694	68.953
TAP2	10.6027	8.74636	75.616
MTMR14	10.3938	7.53846	72.158
PLEKHO2	10.3921	4.69388	53.317
PNPT1	10.3259	8.68455	85.897
YTHDF3	10.1178	8.37607	63.822
PXK	10.0854	9.51557	64.909
GFPT1	10.0237	7.01001	78.756
CTPS2	9.77819	6.48464	65.636
CCT5	9.71021	12.7542	59.633
ERO1L; ERO1A	9.4988	8.76068	54.358
ACBD3	9.24094	4.54545	60.556
NPLOC4	9.16404	6.41447	68.077
FUBP3	9.13859	6.64336	61.602
CES1	9.13527	6.87831	62.481
MEF2D	9.03032	6.14203	55.903
RIC8A	9.02054	8.09793	59.671
CCDC22	8.97055	6.85805	70.712
PFKP	8.93273	4.46429	85.542
ACSL1	8.93191	6.59026	77.893
LTV1	8.83638	6.31579	54.821
PIGS	8.70412	6.48649	61.617
GANAB	8.57342	3.49576	106.807
CTNNBL1	8.53087	8.17052	65.132
KPNB1	8.46195	3.08219	97.108
ACTN4	8.23886	5.3787	104.788
NUPL1; NUP58	8.16473	5.00835	60.86
APEH	8.14333	12.7049	81.173
RELA	8.12965	5.62613	60.181
SH3BP1	8.0702	4.85021	75.666
CPSF6	7.9571	4.90018	59.173
ILVBL	7.78691	5.22152	67.825
HCK	7.72486	9.12548	59.562
TAP1	7.67679	5.69307	87.163
MCM6	7.66739	4.7503	92.831
PRKCB	7.58503	5.06706	76.819
AFG3L2	7.08287	4.39147	88.528
