# Supplementary material for: Exosomal circZNF451 restrains anti-PD1 treatment in lung adenocarcinoma via polarizing macrophages by complexing with TRIM56 and FXR1
Source: J Exp Clin Cancer Res. 2022 Oct 8;41:295. doi: 10.1186/s13046-022-02505-z (PMC9547453; doi:10.1186/s13046-022-02505-z)
Supplement: Supplementary file 2 — Additional file 2. The immune related genes that differentially expressed in macrophages after the overexpression of circZNF451. [file 13046_2022_2505_MOESM2_ESM.xlsx]

## Sheet: Sheet1
Additional file 2：The immune related genes that differentially expressed in macrophages after the overexpression of circZNF451
Gene_id	Gene name	Gene description	FC(OE/Control)	Log2FC(OE/Control)	Pvalue	Padjust	Significant	Regulate	Control1	Control2	Control3	OE1	OE2	OE3	Control	OE
ENSG00000105851	PIK3CG	phosphatidylinositol-4,5-bisphosphate 3-kinase catalytic subunit gamma [Source:HGNC Symbol;Acc:HGNC:8978]	2.0771	1.05457	1.20505e-13	1.15106e-11	yes	up	5.22	5.29	5.29	8.74	11.23	13.27	5.26667	11.08
ENSG00000050628	PTGER3	prostaglandin E receptor 3 [Source:HGNC Symbol;Acc:HGNC:9595]	0.413462	-1.27417	0.000526673	0.00728194	yes	down	1.2	1.94	1.83	0.78	0.54	0.64	1.65667	0.653333
ENSG00000147324	MFHAS1	malignant fibrous histiocytoma amplified sequence 1 [Source:HGNC Symbol;Acc:HGNC:16982]	2.00024	1.00017	1.25259e-12	1.05043e-10	yes	up	10.41	7.5	13.34	16.91	32.53	25.39	10.4167	24.9433
ENSG00000143507	DUSP10	dual specificity phosphatase 10 [Source:HGNC Symbol;Acc:HGNC:3065]	0.486928	-1.03822	4.39643e-21	9.30262e-19	yes	down	106.49	99.91	115.36	45.91	60.69	56.38	107.253	54.3267
ENSG00000168078	PBK	PDZ binding kinase [Source:HGNC Symbol;Acc:HGNC:18282]	0.143025	-2.80566	0.000261139	0.00407582	yes	down	0.57	0.62	0.76	0.24	0.17	0.28	0.65	0.23
ENSG00000175197	DDIT3	DNA damage inducible transcript 3 [Source:HGNC Symbol;Acc:HGNC:2726]	2.09897	1.06968	4.12324e-11	2.73508e-09	yes	up	70.84	72.18	91.69	177.07	159.39	147.22	78.2367	161.227
ENSG00000012779	ALOX5	arachidonate 5-lipoxygenase [Source:HGNC Symbol;Acc:HGNC:435]	0.267407	-1.90289	2.14471e-12	1.74034e-10	yes	down	4.73	4.55	6.57	1.17	1.63	1.3	5.28333	1.36667
ENSG00000101144	BMP7	bone morphogenetic protein 7 [Source:HGNC Symbol;Acc:HGNC:1074]	0.384008	-1.38079	3.50433e-09	1.80798e-07	yes	down	3.81	5.73	5.02	1.65	2.06	1.06	4.85333	1.59
ENSG00000081985	IL12RB2	interleukin 12 receptor subunit beta 2 [Source:HGNC Symbol;Acc:HGNC:5972]	2.35902	1.23819	1.11694e-09	6.12156e-08	yes	up	2	0.99	1.25	2.64	3.97	3.34	1.41333	3.31667
ENSG00000102034	ELF4	E74 like ETS transcription factor 4 [Source:HGNC Symbol;Acc:HGNC:3319]	5.9423	2.57102	2.12455e-133	8.8785e-130	yes	up	158.47	157.26	156.12	707.04	954.57	989.86	157.283	883.823
ENSG00000275302	CCL4	C-C motif chemokine ligand 4 [Source:HGNC Symbol;Acc:HGNC:10630]	4.05778	2.02069	4.50302e-56	9.40905e-53	yes	up	1502.49	1307.61	1327.63	5481.15	5031.24	5704.11	1379.24	5405.5
ENSG00000125538	IL1B	interleukin 1 beta [Source:HGNC Symbol;Acc:HGNC:5992]	0.17373	-2.52508	2.93068e-52	4.45357e-49	yes	down	213.73	135.85	193.16	29.89	29.73	29.12	180.913	29.58
ENSG00000164400	CSF2	colony stimulating factor 2 [Source:HGNC Symbol;Acc:HGNC:2434]	0.201654	-2.31005	1.48521e-50	2.06889e-47	yes	down	83.93	70.19	80.51	10.57	17.21	19.35	78.21	15.71
ENSG00000102962	CCL22	C-C motif chemokine ligand 22 [Source:HGNC Symbol;Acc:HGNC:10621]	13.737	3.77999	2.45533e-48	2.5652e-45	yes	up	1.68	2.1	2.37	32.1	17.26	30.81	2.05	26.7233
ENSG00000120217	CD274	CD274 molecule [Source:HGNC Symbol;Acc:HGNC:17635]	6.81789	2.76932	1.7521e-34	9.15255e-32	yes	up	2.02	0.75	1.08	3.94	6.32	6.36	1.28333	5.54
ENSG00000104415	CCN4	cellular communication network factor 4 [Source:HGNC Symbol;Acc:HGNC:12769]	11.1238	3.47558	1.26122e-32	6.20073e-30	yes	up	0.33	0.67	0.49	3.65	3.22	6.88	0.496667	4.58333
ENSG00000118432	CNR1	cannabinoid receptor 1 [Source:HGNC Symbol;Acc:HGNC:2159]	2.67828	1.4213	4.19279e-32	1.89423e-29	yes	up	6.5	5.36	6.25	14.15	16.4	15.92	6.03667	15.49
ENSG00000163739	CXCL1	C-X-C motif chemokine ligand 1 [Source:HGNC Symbol;Acc:HGNC:4602]	0.343126	-1.54319	6.52589e-30	2.66065e-27	yes	down	208.87	190.01	177.52	50.4	76.18	65.98	192.133	64.1867
ENSG00000137265	IRF4	interferon regulatory factor 4 [Source:HGNC Symbol;Acc:HGNC:6119]	5.73866	2.52071	1.32863e-27	4.82812e-25	yes	up	166.74	82.32	145.15	842.54	764.63	568.8	131.403	725.323
ENSG00000072694	FCGR2B	Fc fragment of IgG receptor IIb [Source:HGNC Symbol;Acc:HGNC:3618]	5.50777	2.46147	1.27874e-26	4.4532e-24	yes	up	2.01	1.74	2.35	10.02	9.25	11.09	2.03333	10.12
ENSG00000119508	NR4A3	nuclear receptor subfamily 4 group A member 3 [Source:HGNC Symbol;Acc:HGNC:7982]	5.31247	2.40938	8.54007e-25	2.41959e-22	yes	up	1.04	0.71	1.07	3.09	6.42	5.19	0.94	4.9
ENSG00000163735	CXCL5	C-X-C motif chemokine ligand 5 [Source:HGNC Symbol;Acc:HGNC:10642]	0.174522	-2.51852	2.58091e-23	6.53675e-21	yes	down	7.48	6.16	5.98	0.78	1.01	1.54	6.54	1.11
ENSG00000174136	RGMB	repulsive guidance molecule BMP co-receptor b [Source:HGNC Symbol;Acc:HGNC:26896]	0.376344	-1.40988	7.55422e-23	1.85701e-20	yes	down	7.61	10.68	8.76	2.52	3.34	3.54	9.01667	3.13333
ENSG00000127951	FGL2	fibrinogen like 2 [Source:HGNC Symbol;Acc:HGNC:3696]	9.0035	3.17049	3.74962e-22	8.82797e-20	yes	up	0.25	0.12	0.23	1.56	1.94	1.74	0.2	1.74667
ENSG00000136689	IL1RN	interleukin 1 receptor antagonist [Source:HGNC Symbol;Acc:HGNC:6000]	4.31439	2.10916	3.87899e-21	8.42093e-19	yes	up	239.77	300.98	265.82	1356.31	753.2	1212.07	268.857	1107.19
ENSG00000142512	SIGLEC10	sialic acid binding Ig like lectin 10 [Source:HGNC Symbol;Acc:HGNC:15620]	8.22068	3.03926	1.37418e-19	2.70245e-17	yes	up	0.66	0.43	0.8	3.87	2.46	3.79	0.63	3.37333
ENSG00000108342	CSF3	colony stimulating factor 3 [Source:HGNC Symbol;Acc:HGNC:2438]	6.80261	2.76609	1.44478e-19	2.80825e-17	yes	up	1.75	1.05	0.97	6.23	12.18	8.59	1.25667	9
ENSG00000158869	FCER1G	Fc fragment of IgE receptor Ig [Source:HGNC Symbol;Acc:HGNC:3611]	0.474024	-1.07697	2.94166e-19	5.52503e-17	yes	down	1054.95	1197.72	1157.12	493.9	609.88	489.13	1136.6	530.97
ENSG00000140968	IRF8	interferon regulatory factor 8 [Source:HGNC Symbol;Acc:HGNC:5358]	2.35131	1.23346	4.69866e-18	7.61979e-16	yes	up	7.94	6.05	6.82	12.69	18.68	16.58	6.93667	15.9833
ENSG00000118520	ARG1	arginase 1 [Source:HGNC Symbol;Acc:HGNC:663]	2.69239	1.42889	2.52576e-15	3.03745e-13	yes	up	4.64	4.62	3.92	12.02	10.01	12.2	4.39333	11.41
ENSG00000119699	TGFB3	transforming growth factor beta 3 [Source:HGNC Symbol;Acc:HGNC:11769]	0.41655	-1.26344	9.34357e-15	1.03435e-12	yes	down	13.06	13.46	10.92	3.67	4.5	7.96	12.48	5.37667
ENSG00000134830	C5AR2	complement component 5a receptor 2 [Source:HGNC Symbol;Acc:HGNC:4527]	0.344279	-1.53835	1.966e-14	2.12023e-12	yes	down	97.36	74.16	80.74	17.76	43.39	25.33	84.0867	28.8267
ENSG00000136634	IL10	interleukin 10 [Source:HGNC Symbol;Acc:HGNC:5962]	4.37173	2.12821	4.58711e-13	4.10043e-11	yes	up	2.11	3.52	4.2	8.86	9.44	14.6	3.27667	10.9667
ENSG00000137801	THBS1	thrombospondin 1 [Source:HGNC Symbol;Acc:HGNC:11785]	0.204365	-2.29078	7.13778e-13	6.15026e-11	yes	down	4.77	2.72	3.63	0.3	1.72	0.72	3.70667	0.913333
ENSG00000206073	SERPINB4	serpin family B member 4 [Source:HGNC Symbol;Acc:HGNC:10570]	440.904	8.78432	1.12684e-12	9.51322e-11	yes	up	0	0	0	2.7	2.71	2.75	0	2.72
ENSG00000153162	BMP6	bone morphogenetic protein 6 [Source:HGNC Symbol;Acc:HGNC:1073]	2.00808	1.00582	1.25679e-12	1.05043e-10	yes	up	8.31	7.44	10.03	13.23	18.84	18.42	8.59333	16.83
ENSG00000106366	SERPINE1	serpin family E member 1 [Source:HGNC Symbol;Acc:HGNC:8583]	0.475991	-1.07099	1.34837e-12	1.10487e-10	yes	down	95.18	126.4	111.98	44.35	49.37	61.09	111.187	51.6033
ENSG00000073756	PTGS2	prostaglandin-endoperoxide synthase 2 [Source:HGNC Symbol;Acc:HGNC:9605]	0.392943	-1.34761	1.64145e-11	1.16398e-09	yes	down	9.79	8.32	6.91	2.25	3.74	3.96	8.34	3.31667
ENSG00000198719	DLL1	delta like canonical Notch ligand 1 [Source:HGNC Symbol;Acc:HGNC:2908]	0.232063	-2.10741	4.2453e-11	2.80492e-09	yes	down	4.05	3.42	4.8	0.48	1.61	0.73	4.09	0.94
ENSG00000007171	NOS2	nitric oxide synthase 2 [Source:HGNC Symbol;Acc:HGNC:7873]	3.03113	1.59986	5.30205e-09	2.63777e-07	yes	up	2.78	2.48	2.41	4.25	12.7	6.3	2.55667	7.75
ENSG00000104972	LILRB1	leukocyte immunoglobulin like receptor B1 [Source:HGNC Symbol;Acc:HGNC:6605]	2.06787	1.04815	1.12926e-08	5.27281e-07	yes	up	2.23	2.08	2.79	4.36	5.07	4.93	2.36667	4.78667
ENSG00000006606	CCL26	C-C motif chemokine ligand 26 [Source:HGNC Symbol;Acc:HGNC:10625]	154.395	7.27048	1.45214e-08	6.65041e-07	yes	up	0	0	0.22	17.07	7.44	9.33	0.0733333	11.28
ENSG00000149968	MMP3	matrix metallopeptidase 3 [Source:HGNC Symbol;Acc:HGNC:7173]	2.22168	1.15165	1.60214e-08	7.2382e-07	yes	up	344.88	260.79	307.4	432.8	994.69	579.86	304.357	669.117
ENSG00000167851	CD300A	CD300a molecule [Source:HGNC Symbol;Acc:HGNC:19319]	2.77759	1.47383	3.19568e-08	1.38034e-06	yes	up	3.64	2.73	2.38	5.87	11.04	6.62	2.91667	7.84333
ENSG00000126759	CFP	complement factor properdin [Source:HGNC Symbol;Acc:HGNC:8864]	2.8988	1.53545	4.74961e-07	1.55902e-05	yes	up	1.72	1.53	1.89	4.36	5.93	4.79	1.71333	5.02667
ENSG00000172243	CLEC7A	C-type lectin domain containing 7A [Source:HGNC Symbol;Acc:HGNC:14558]	2.97721	1.57396	5.01648e-07	1.62826e-05	yes	up	1.29	1.14	1.06	2.89	3.57	4.13	1.16333	3.53
ENSG00000103522	IL21R	interleukin 21 receptor [Source:HGNC Symbol;Acc:HGNC:6006]	2.75402	1.46154	8.58668e-07	2.62404e-05	yes	up	0.61	0.56	0.46	1.36	1.28	1.22	0.543333	1.28667
ENSG00000262406	MMP12	matrix metallopeptidase 12 [Source:HGNC Symbol;Acc:HGNC:7158]	10.0083	3.32313	1.12363e-06	3.34806e-05	yes	up	4	1.8	1.06	10.31	36.15	22.91	2.28667	23.1233
ENSG00000122224	LY9	lymphocyte antigen 9 [Source:HGNC Symbol;Acc:HGNC:6730]	4.35159	2.12154	3.24171e-06	8.69797e-05	yes	up	0.59	0.3	0.48	1.99	1.32	1.45	0.456667	1.58667
ENSG00000118113	MMP8	matrix metallopeptidase 8 [Source:HGNC Symbol;Acc:HGNC:7175]	0.476665	-1.06895	8.95439e-06	0.000213526	yes	down	267.82	310.66	207.11	63.98	167.25	144.27	261.863	125.167
ENSG00000106178	CCL24	C-C motif chemokine ligand 24 [Source:HGNC Symbol;Acc:HGNC:10623]	2.95454	1.56293	1.10026e-05	0.000255445	yes	up	1.83	1.75	0.79	3.48	5.43	4.83	1.45667	4.58
ENSG00000166949	SMAD3	SMAD family member 3 [Source:HGNC Symbol;Acc:HGNC:6769]	0.47528	-1.07315	1.66161e-05	0.000369355	yes	down	1.72	1.65	1.75	0.41	1.04	0.91	1.70667	0.786667
ENSG00000168685	IL7R	interleukin 7 receptor [Source:HGNC Symbol;Acc:HGNC:6024]	0.388169	-1.36524	4.60985e-05	0.000916269	yes	down	0.93	1.72	0.84	0.3	0.41	0.49	1.16333	0.4
ENSG00000150637	CD226	CD226 molecule [Source:HGNC Symbol;Acc:HGNC:16961]	6.15554	2.62189	0.000177566	0.00297712	yes	up	0.12	0.32	0.05	0.24	0.71	0.19	0.163333	0.38
ENSG00000171860	C3AR1	complement C3a receptor 1 [Source:HGNC Symbol;Acc:HGNC:1319]	0.481356	-1.05482	0.000287942	0.00441987	yes	down	1.79	1.3	1.51	0.53	0.86	0.77	1.53333	0.72
ENSG00000183682	BMP8A	bone morphogenetic protein 8a [Source:HGNC Symbol;Acc:HGNC:21650]	0.485512	-1.04242	0.00059511	0.00808769	yes	down	5.24	2.89	3.38	0.9	2.89	1.8	3.83667	1.86333
ENSG00000163220	S100A9	S100 calcium binding protein A9 [Source:HGNC Symbol;Acc:HGNC:10499]	2.16069	1.11149	0.00104263	0.0128529	yes	up	13.31	7.77	9.27	11.62	32.74	21.44	10.1167	21.9333
ENSG00000123496	IL13RA2	interleukin 13 receptor subunit alpha 2 [Source:HGNC Symbol;Acc:HGNC:5975]	10.4746	3.38883	0.00146919	0.0169256	yes	up	0.04	0.17	0	0.76	0.25	1.13	0.07	0.713333
ENSG00000164761	TNFRSF11B	TNF receptor superfamily member 11b [Source:HGNC Symbol;Acc:HGNC:11909]	27.0479	4.75744	0.0016061	0.0181551	yes	up	0.03	0	0	0.26	0.23	0.27	0.01	0.253333
ENSG00000166396	SERPINB7	serpin family B member 7 [Source:HGNC Symbol;Acc:HGNC:13902]	2.9179	1.54493	0.00167131	0.0186126	yes	up	0.45	0.46	0.98	1.23	1.62	1.13	0.63	1.32667
ENSG00000117400	MPL	MPL proto-oncogene, thrombopoietin receptor [Source:HGNC Symbol;Acc:HGNC:7217]	5.50468	2.46066	0.00295268	0.0293792	yes	up	0.07	0.03	0.04	0.37	0.16	0.26	0.0466667	0.263333
ENSG00000165168	CYBB	cytochrome b-245 beta chain [Source:HGNC Symbol;Acc:HGNC:2578]	0.48374	-1.0477	0.00327779	0.031837	yes	down	0.79	0.75	0.68	0.38	0.37	0.29	0.74	0.346667
ENSG00000113083	LOX	lysyl oxidase [Source:HGNC Symbol;Acc:HGNC:6664]	2.62138	1.39033	0.00514404	0.0449022	yes	up	0.35	0.11	0.14	0.39	0.51	0.38	0.2	0.426667
ENSG00000157017	GHRL	ghrelin and obestatin prepropeptide [Source:HGNC Symbol;Acc:HGNC:18129]	0.363984	-1.45805	0.00515531	0.0449771	yes	down	2.01	1.34	1.8	1.47	0.95	0.77	1.71667	1.06333
ENSG00000260314	MRC1	mannose receptor C-type 1 [Source:HGNC Symbol;Acc:HGNC:7228]	5.16002	2.36738	0.00572238	0.0485314	yes	up	0	0.98	1.05	4.86	4.15	2.79	0.676667	3.93333
