# Supplementary material for: Exosomal circZNF451 restrains anti-PD1 treatment in lung adenocarcinoma via polarizing macrophages by complexing with TRIM56 and FXR1
Source: J Exp Clin Cancer Res. 2022 Oct 8;41:295. doi: 10.1186/s13046-022-02505-z (PMC9547453; doi:10.1186/s13046-022-02505-z)
Supplement: Supplementary file 3 — Additional file 3. The clinical information of 4 patients in whom the exosmes were extracted from the sera before and after surgery. [file 13046_2022_2505_MOESM3_ESM.xlsx]

## Sheet: Sheet1
Additional file 4:The clinical information of 4 patients in whom the exosmes were extracted from the sera before and after surgery
Patient No	Age	Gender	Smoker	T (cm)	N	M	Pathology	Recurrence	DFS (months)	Death	OS (months)
1	54	Female	No	2.3	0	0	LUAD	No	27	No	27
2	74	Male	Yes	3.4	0	0	LUAD	No	26	No	26
3	38	Male	No	1.8	0	0	LUAD	No	26	No	26
4	53	Male	No	4.1	1	0	LUAD	Yes	18	No	26
